# Supplementary material for: Fruit and Vegetable Dietary Patterns and Mental Health in Women: A Systematic Review
Source: Nutr Rev. 2021 May 26;80(6):1357–70. doi: 10.1093/nutrit/nuab007 (PMC9086786; doi:10.1093/nutrit/nuab007)
Supplement: nuab007_Supplementary_Data [file nuab007_supplementary_data.zip]

Archive with 3 entries (3 files):
- Certificate_No_44412020_TPG.pdf
- PRISMA-2009-Checklist.doc
- supplemantary.doc
